# Supplementary material for: BTK drives neutrophil activation for sterilizing antifungal immunity
Source: J Clin Invest. 2024 May 2;134(12):e176142. doi: 10.1172/JCI176142 (PMC11178547; doi:10.1172/JCI176142)
Supplement: undefined [file jci-134-176142-s067.xlsx]

## Sheet: Table S1. BTKi-treated patients
Table S1. Demographic, clinical, and research evaluation of the 49 lymphoma patients included in the present study.
Patient #	Age at evaluation	Sex	Underlying diagnosis	Pharmacological agent (clinical treatment)	Conidial uptake	Hyphal damage	Dihydrhodamine 123-based reactive oxygen species assay	Chemiluminescence-based reactive oxygen species assay	Degranulation	Immunoblot analyses	Single cell RNA sequencing	Chemiluminescence-based reactive oxygen species assay with interferon gamma or granulocyte macrophage-colony stimulating factor treatment
1	46	Male	PCNSL	ibrutinib	✓
2	59	Male	PCNSL	ibrutinib	✓
3	47	Male	PCNSL	ibrutinib	✓
4	61	Male	SCNSL	ibrutinib		✓	✓
5	69	Male	DLBCL	acalabrutinib		✓	✓
6	75	Male	PCNSL	ibrutinib			✓
7	34	Female	PCNSL	ibrutinib		✓	✓
8	52	Female	PCNSL	ibrutinib		✓	✓
9	75	Male	SCNSL	ibrutinib		✓	✓
10	53	Male	SCNSL	ibrutinib		✓	✓
11	66	Female	PCNSL	ibrutinib		✓
12	59	Male	DLBCL	acalabrutinib		✓	✓
13	59	Male	PCNSL	ibrutinib					✓
14	69	Male	SCNSL	ibrutinib		✓	✓		✓
15	66	Male	PCNSL	ibrutinib					✓
16	74	Female	SCNSL	ibrutinib		✓	✓		✓
17	74	Female	DLBCL	acalabrutinib		✓	✓		✓
18	51	Male	DLBCL	acalabrutinib		✓	✓		✓
19	42	Female	DLBCL	acalabrutinib		✓				✓
20	66	Male	DLBCL	acalabrutinib						✓
21	64	Male	DLBCL	acalabrutinib						✓
22	75	Male	PCNSL	ibrutinib				✓		✓
23	42	Female	SCNSL	ibrutinib				✓
24	63	Female	PCNSL	ibrutinib						✓
25	48	Male	PCNSL	ibrutinib				✓
26	74	Male	DLBCL	acalabrutinib				✓
27	48	Male	SCNSL	ibrutinib				✓
28	52	Male	PCNSL	ibrutinib				✓
29	46	Male	DLBCL	acalabrutinib		✓	✓	✓	✓	✓
30	65	Male	DLBCL	acalabrutinib				✓		✓
31	78	Male	PCNSL	ibrutinib				✓	✓	✓
32	63	Male	PCNSL	ibrutinib				✓	✓	✓
33	60	Male	DLBCL	acalabrutinib				✓	✓	✓
34	49	Male	HGBL-DH	acalabrutinib						✓
35	85	Male	SCNSL	ibrutinib						✓
36	40	Male	DLBCL	acalabrutinib					✓	✓
37	79	Male	SCNSL	ibrutinib						✓
38	39	Male	SCNSL	ibrutinib				✓
39	75	Female	DLBCL	acalabrutinib								✓
40	61	Female	DLBCL	acalabrutinib				✓				✓
41	35	Male	PCNSL	ibrutinib		✓		✓	✓			✓
42	73	Male	DLBCL	acalabrutinib					✓	✓
43	73	Male	PCNSL	ibrutinib					✓
44	76	Male	DLBCL	acalabrutinib						✓
45	69	Male	DLBCL	acalabrutinib						✓
46	68	Male	HGBL-DH	acalabrutinib						✓
47	68	Male	DLBCL	acalabrutinib							✓
48	65	Male	DLBCL	acalabrutinib							✓
49	85	Male	HGBL-DH	acalabrutinib							✓
Abbreviations: PCNSL, primary central nervous system lymphoma; SCNSL, secondary central nervous system lymphoma; DLBCL, diffuse large B-cell lymphoma; HGBL-DH, high-grade B-cell lymphoma with MYC and BCL2 and/or BCL6 rearrangements.

## Sheet: Table S2. XLA patients
Table S2. Demographic, genetic, and research evaluation of the 9 X-agammaglobulinemia patients included in the present study.
Patient #	Age at evaluation	Sex	BTK variant	Conidial uptake	Conidial killing	Hyphal damage	Dihydrhodamine 123-based reactive oxygen species assay	Chemiluminescence-based reactive oxygen species assay	Degranulation	Immunoblot analyses
1	53	Male	c.1826A>C (p.His609Pro)	✓	✓
2	18	Male	c.46C>T (p.Gln16Ter)	✓	✓	✓	✓		✓	✓
3	24	Male	c.953C>T (p.Ser318Phe)			✓	✓	✓	✓	✓
4	24	Male	Exons 11-14 copy number gain	✓
5	46	Male	c.1558C>T (p.Arg520Ter)			✓	✓
6	56	Male	c.1559G>A (p.Arg520Gln)			✓	✓	✓	✓	✓
7	24	Male	g.100611023_100611727del			✓	✓	✓	✓	✓
8	47	Male	c.865C>T (p.Arg289Ter)			✓	✓	✓	✓	✓
9	26	Male	c.1103-2A>G	✓	✓	✓	✓	✓	✓	✓
