# Supplementary material for: BTK drives neutrophil activation for sterilizing antifungal immunity
Source: J Clin Invest. 2024 May 2;134(12):e176142. doi: 10.1172/JCI176142 (PMC11178547; doi:10.1172/JCI176142)
Supplement: Supporting data values [file jci-134-176142-s069.xlsx]

## Sheet: Fig. 1A
Days post-infection	Btk+/+	Btk-/-
3	1
3	1
14	0
14	0
14	0
14	0
14	0
14	0
14	0
14	0
3		1
3		1
3		1
3		1
3		1
3		1
3		1
3		1
4		1
4		1
14		0
14		0
14		0
14		0

## Sheet: Fig. 1D
Btk+/+	Btk-/-
0.047619	0.4
0.045455	0.333333
0	0.116667
0.113208	0.272727
0.117647	0.218182
0.052632	0.176471
0.073171	0.3
0.195122	0.242424
0.130841	0.264706
0.152174	0.304348
0.136986	0.392157
0.157143	0.555556
0.125	0.4
0.123288	0.363636
0.125	0.232558
0.090909	0.222222
0.023256	0.225
0.048	0.666667
0.029126	0.322581
0.035714	0.375
0.127273	0.235294
0.108108	0.15
0.131313	0.022222
0.097826	0.083333
0.104167	0.210526
0.111111	0.128205
0.078947	0.101124
0.076923	0.108911
0.126316	0.25
0.065217	0.220588
0.05	0.144444
0.0875	0.185185
0.090278	0.272727
0.07377	0.565217
0.043478	0.315789
0.067961	0.229167
0.048193	0.295238
	0.16129
	0.355263
	0.230769
	0.258621
	0.430233
	0.12766
	0.193548
	0.6
	0.160714
	0.101124
	0.125
	0.144737
	0.156863
	0.070175
	0.216216
	0.081633
	0.428571
	0.162791
	0.35
	0.301887

## Sheet: Fig. 1E
Day 0 Btk+/+	Day 0 Btk-/-	Day 2 post infection Btk+/+	Day 2 post infection Btk-/-
2.76777	0.0880495	35.0704	160.779
0.242723	0.410852	19.108	75.2113
0.507981	7.69812	27.5587	26.8545
0.700469	0.986854	24.7418	77.0892
1.35305	0.632394	14.4131	40.2347
0.303756		15.5869	55.2582
		51.5023	66.7606
		23.5681	9.24883
		45.3991
		22.1596

## Sheet: Fig. 1F
C57BL/6 (left figure)				Rag2-/- (right figure)
Days post-infection	Btk+/+ (vehicle)	Btk+/+ (ibrutinib)		Days post-infection	Rag2-/- (vehicle)	Rag2-/- (ibrutinib)
6	1			2		1
7	1			2		1
7	0			3		1
2		1		3		1
3		1		3		1
3		1		3		1
4		1		5	0
7		0		5	0
7		0		5	0
7	0			5	0
7	0			5	0
7	0			5	0
3		1		4		1
3		1		4		1
7	0			2		1
7	0			3	1
3		1		3		1
3		1		3		1
3		1		4	1
				5	0
				5	0
				5	0
				5	0
				4		1
				4		1
				5		0
				5		0
				3		1
				7	0
				3		1
				2		1
				7	0
				3	1
				7	0
				2		1
				7		0
				7		0
				7	0

## Sheet: Fig. 1G
C57BL/6 (left figure)
Days post-infection	Btk+/+ (vehicle)	Btk+/+ (acalabrutinib)
3	1
3	1
3		1
4		1
2		1
7	0
7	0
7	0
5		1
4		1
3		1
3	1
4	1
7	0
4		1
5		1
4		1
7	0
7	0
7	0
6	1
7	0
6	1
4		1
4		1
7		0
5		1
7		0
7		0

## Sheet: Fig. 1H
Days post-infection	Lyz2-Cre-/Btkflox/flox	Lyz2-Cre+/Btkflox/flox
14	0
14	0
14	0
14	0
14	0
14	0
2		1
3		1
3		1
3		1
3		1
3		1
3		1
4		1
5		1
5		1
5		1
14		0
14		0
14		0
14		0
14		0
3	1
3	1
3	1
3	1
4	1
14	0
14	0
14	0
14	0
14	0
14	0
14	0
3		1
3		1
3		1
3		1
3		1
3		1
3		1
4		1
5		1
5		1
14		0
14		0

## Sheet: Fig. 1I
Days post-infection	S100a8-Cre-/Btkflox/flox	S100a8-Cre+/Btkflox/flox
14	0
14	0
14	0
2	1
3	1
2	1
2		1
14		0
3		1
1		1
3		1
14	0
14	0
14	0
4	1
14	0
14	0
4		1
14		0
14		0
14		0
14		0
3		1
14		0
4		1
14	0
14	0
14	0
14	0
14	0
3		1
4		1
14		0
14		0
14		0
2	1
3	1
4	1
14	0
14	0
14	0
14	0
14	0
2		1
2		1
2		1
3		1
3		1
14		0
14		0
5		1
3	1
14	0
2		1
14	0
14		0
14		0
5	1
14	0
14	0
14	0
2		1
2		1
5		1
2		1
2		1
14	0

## Sheet: Fig. 2A
CYBB	BTK	CD8A
127.462	59.3123	1.82219
155.852	66.6308	0.569494
148.21	57.4712	1.96243
283.986	88.6087	0.701851
105.094	68.5965	1.31017
98.9614	56.4774	1.20807
106.704	52.8969	0.34127
195.545	73.324	0.264072
120.579	62.7095	0.968071
149.731	62.0524	0.257123
225.046	51.8592	1.64479
169.391	53.8575	0.760086
230.78	70.585	0.275723
158.927	78.5757	0.385932
186.511	75.882	1.37884
125.856	58.0814	0.953456
159.685	68.8694	0.0738942
238.061	59.2609	0.127169
114.613	56.0888	2.13092
234.114	71.092	0.455475

## Sheet: Fig. 2C
Baseline	10 min	20 min	40 min
1526	2082	2111	2024
1569	1883	1746	1626
1490	1794	1876	1873
1489	1507	1498	1552
1526	1819	1970	1980

## Sheet: Fig. 2D
Vehicle	Ibrutinib
86.682	62.3596
76.1818	60.8205
65.045	26.7094
57.5743	26.7574
43.8261	32.9391
67.7942	8.03954

[truncated: 57 more sheets: Fig. 2F, Fig. 2H, Fig. 2I, Fig. 3B, Fig. 3D, Fig. 3F, Fig. 3G, Fig. 3I, Fig. 4A, Fig. 4C, Fig. 4E, Fig. 4F, Fig. 4G, Fig. 4H, Fig. 4I, Fig. 5A, Fig. 5B, Fig. 5C, Fig. 5E, Fig. 6A …]
